# Supplementary material for: In Vitro Antileishmanial and Antitrypanosomal Activities of Plicataloside Isolated from the Leaf Latex of Aloe rugosifolia Gilbert & Sebsebe (Asphodelaceae)
Source: Molecules. 2022 Feb 18;27(4):1400. doi: 10.3390/molecules27041400 (PMC8874434; doi:10.3390/molecules27041400)
Supplement: Supplementary file 1 [file molecules-27-01400-s001.zip]

Archive with 1 entries (1 files):
- molecules-1586235-supplementary.pdf
